# Supplementary material for: The Effect of Ethanol Treatment on the Quality of a New Table Grape Cultivar It 681–30 Stored at Low Temperature and after a 7-Day Shelf-Life Period at 20 °C: A Molecular Approach
Source: Int J Mol Sci. 2021 Jul 29;22(15):8138. doi: 10.3390/ijms22158138 (PMC8347068; doi:10.3390/ijms22158138)
Supplement: Supplementary file 1 [file ijms-22-08138-s001.zip]

Archive with 1 entries (1 files):
- ijms-1310787-supplementary.xlsx
