# Supplementary material for: The Effect of Ethanol Treatment on the Quality of a New Table Grape Cultivar It 681–30 Stored at Low Temperature and after a 7-Day Shelf-Life Period at 20 °C: A Molecular Approach
Source: Int J Mol Sci. 2021 Jul 29;22(15):8138. doi: 10.3390/ijms22158138 (PMC8347068; doi:10.3390/ijms22158138)
Supplement: Supplementary file 1 [file ijms-22-08138-s001.zip › ijms-1310787-supplementary.xlsx]

## Sheet: Hoja1
Table S1. Primers used for the quantification of gene expression levels by RT-qPCR
Gen name	ID Grape	Coordinates	Fw_primer	Rv_primer
Vcchit1b	VIT_203s0038g03400	chr3 (2462685-2464095)	GGTGTTGAATGTGGGAAAGG	TATGGCAACAACCTGGACTG
Vcgns1	VIT_205s0077g01150	chr5 (894812-896133)	GGATTTGGGACTACGGTTGA	CGGCTCCTTCTTGTTCTCAT
VviTL1	VIT_202s0025g04330	chr2 (3821899-3822797)	ACCTCGACTACATCGACATCT	TGTTGCACTGATGGACCTGG
VviOsmo1	VIT_202s0025g04300	chr2 (3808937-3809791)	TAATCCTACTTCCAATGGGT	CATGCACCGTTTTCAAGACCG
VviPAL	VIT_213s0019g04460	chr13 (5881261-5885224)	CTGTGACCAACCATGTCCAG	GCAAGTCTTTTTCGCAGACC
VviCHS	VIT_214s0068g00920	chr14 (24673233-24688859)	GTCTGAAGGAAGAGAAACTGAGAG	ATGCGTGTTGTTTATCCTGG
VviSTS7	VIT_216s0100g00750	chr16 (16238965-16240683)	AAGACATGTGTTGAGTGAGTATGGTA	CTCGATGGTCAAGCCTGGT
VviMYB13	VIT_205s0049g01010	chr5 (8035802-8037500)	AGATGCACTGTCCTCTGATAATT	CCAGCTCTGATGAAAACGTCAT
VviMYB14	VIT_207s0005g03340	chr7 (6210930-6212669)	GGAGAGCCTTGGGTATGGA	CGACCTTAATGCAGGGTGTA
VviMYB137	VIT_212s0134g00480	chr12 (8112969-8114197)	ACAGCAGCAACTGTGCTTCATA	GAGTACAAGAGCTCTCCAGAAA
VviPIP1.2	VIT_215s0046g02420	chr15 (19199340-19206837)	CCTCCTCCTGAATCTGGATTG	GCGAGAGAAGCCATTAAAG
VviPIP1.3	VIT_202s0025g03390	chr2 (2890636-2893718)	GACTTCCATCTCCTCTCTCTT	ATGGGCAGGGAAGGATAAAAG
VviPIP2.1	VIT_213s0019g04280	chr3 (5602037-5604892)	TTGCAGAGCCATTTTGATTCC	GGAAAAGATAAGCATGAAGTG
VviPIP2.2	VIT_203s0038g02520	chr3 (1760984-1762467)	CAACTAAAAACCCACAACACCC	TACACAAAAGCCCAAAGCTAACA
